# Supplementary material for: Association between smoking and glycemic control in men with newly diagnosed type 2 diabetes: a retrospective matched cohort study
Source: Ann Med. 2022 May 16;54(1):1385–94. doi: 10.1080/07853890.2022.2075559 (PMC9126565; doi:10.1080/07853890.2022.2075559)
Supplement: Supplemental Material [file IANN_A_2075559_SM0624.zip]

Archive with 2 entries (2 files):
- Supplemental files/supplementary Figure S1_0324.pdf
- Supplemental files/supplementary Table S1_0324.docx
